# Supplementary material for: Evolution of E. coli on [U-13C]Glucose Reveals a Negligible Isotopic Influence on Metabolism and Physiology
Source: PLoS One. 2016 Mar 10;11(3):e0151130. doi: 10.1371/journal.pone.0151130 (PMC4786092; doi:10.1371/journal.pone.0151130)
Supplement: S1 File — (XLSX) [file pone.0151130.s006.xlsx]

## Sheet: Growth Data
Physiological data of E. coli strains grown aerobically on glucose M9 minimal medium.
	Growth rate				Biomass yield				Acetate yield				Glucose uptake rate				Acetate production rate				Oxygen uptake rate
Strain	[1/hr]				[gDW/g]				[mol/mol]				[mmol/gDW/hr]				[mmol/gDW/hr]				[mmol/gDW/hr]
WT	0.615633	±	0.00858532		0.436819	±	0.021405		0.593377	±	0.0641813		7.82976	±	0.398908		4.64599	±	0.555481		11.4156	±	2.66403
ALE1	0.8123	±	0.0533834		0.411282	±	0.0100235		0.633888	±	0.0384879		10.9725	±	0.769086		6.95532	±	0.644992		17.261	±	5.3054
ALE2	0.7913	±	0.0243937		0.422078	±	0.01298		0.562056	±	0.0505774		10.4154	±	0.453524		5.85404	±	0.585217		17.0172	±	3.13977
ALE3	0.805067	±	0.0228051		0.38452	±	0.0113676		0.67398	±	0.014476		11.6316	±	0.476245		7.83949	±	0.362463		19.7562	±	3.10446
ALE4	0.720633	±	0.0083957		0.373825	±	0.0187146		0.538422	±	0.0327927		10.7096	±	0.550476		5.76629	±	0.459549		21.9735	±	3.44702
ALE5	0.902767	±	0.0281589		0.419492	±	0.0132548		0.616008	±	0.0474168		11.9558	±	0.530832		7.36488	±	0.654454		18.4815	±	3.6471
ALE6	0.8601	±	0.0181511		0.382363	±	0.0160723		0.743625	±	0.0459415		12.4968	±	0.58778		9.29297	±	0.72157		19.6921	±	3.88845
'Physiologically adapted' (see Materials and Methods) growth rates of strains on both 12C and 13C glucose
	12C-glucose growth rate				13C-glucose growth rate
Strain	[1/hr]				[1/hr]
WT	0.735	±	0.013		0.711	±	0.004
ALE1	1.007	±	0.021		1.002	±	0.044
ALE2	1	±	0.026		1.002	±	0.061
ALE3	1.002	±	0.026		0.985	±	0.018
ALE4	1.019	±	0.006		1.008	±	0.028
ALE5	1.008	±	0.024		0.997	±	0.031
ALE6	1.009	±	0.018		1.017	±	0.016
