# Supplementary material for: Evolution of E. coli on [U-13C]Glucose Reveals a Negligible Isotopic Influence on Metabolism and Physiology
Source: PLoS One. 2016 Mar 10;11(3):e0151130. doi: 10.1371/journal.pone.0151130 (PMC4786092; doi:10.1371/journal.pone.0151130)
Supplement: S3 File — (XLSX) [file pone.0151130.s008.xlsx]

## Sheet: Batch Glc Competition
Glucose competition experiments to determine preference factor for naturally labeled glucose vs. [U-13C]glucose; batch culture
Strain:	WT		Mass isotopomer data (corrected for natural abundances)				Estimated preference factors
Time (hr)	Glucose (mM)		m/z 173	m/z 174	m/z 175		Strain	Preference factor (f)
0	18.5039		0.5405	0.012	0.4458		WT	0.998946	±	0.001143
10.5	16.3347		0.5419	0.0115	0.4448		ALE1	1.00208	±	0.00155911
14.08	7.12302		0.5422	0.0121	0.444		ALE2	1.00271	±	0.00136473
15	4.64		0.5404	0.0121	0.4459		ALE3	1.00181	±	0.0017402
16	1.73		0.5418	0.0121	0.4443		ALE4	1.00526	±	0.00124958
							ALE5	1.00265	±	0.00317987
Strain:	ALE1		Mass isotopomer data (corrected for natural abundances)				ALE6	1.00908	±	0.0022011
Time (hr)	Glucose (mM)		m/z 173	m/z 174	m/z 175		ALE4 (re)	1.00318	±	0.00193752
0	18.3071		0.537	0.0122	0.4492		ALE5 (re)	0.997053	±	0.00648867
5.33	14.9225		0.5396	0.0122	0.4465		ALE6 (re)	0.997576	±	0.00277635
9.33	9.07371		0.5387	0.0126	0.447
11.917	3.09615		0.5375	0.0127	0.4479
12.58	1.54618		0.5357	0.013	0.4494
Strain:	ALE2		Mass isotopomer data (corrected for natural abundances)
Time (hr)	Glucose (mM)		m/z 173	m/z 174	m/z 175
0	18.7008		0.5408	0.012	0.4458
5.33	15.6977		0.5389	0.0122	0.4472
8.083	6.42442		0.54	0.0122	0.446
9.33	1.58367		0.5374	0.0127	0.4482
Strain:	ALE3		Mass isotopomer data (corrected for natural abundances)
Time (hr)	Glucose (mM)		m/z 173	m/z 174	m/z 175
0	18.8976		0.5359	0.01215	0.4502
5.33	15.5273		0.5383	0.0122	0.4477
8.083	9.08915		0.5368	0.0125	0.4491
10.67	2.87698		0.5383	0.0122	0.4481
11.33	1.18		0.5342	0.0128	0.4513
Strain:	ALE4		Mass isotopomer data (corrected for natural abundances)
Time (hr)	Glucose (mM)		m/z 173	m/z 174	m/z 175
0	18.5039		0.5377	0.01235	0.44815
5.33	16.2109		0.5354	0.0123	0.4502
10.67	9.86111		0.5355	0.0123	0.4505
14.83	4.1		0.5353	0.0125	0.4507
16	2.47		0.5339	0.0125	0.4521
Strain:	ALE5		Mass isotopomer data (corrected for natural abundances)
Time (hr)	Glucose (mM)		m/z 173	m/z 174	m/z 175
0	18.4055		0.5395	0.0119	0.4469
5.33	15.7227		0.5376	0.012	0.4486
9.33	9.76471		0.5428	0.0119	0.4435
12.58	4.49799		0.5359	0.0128	0.4497
14.83	1.08		0.5361	0.0126	0.4497
Strain:	ALE6		Mass isotopomer data (corrected for natural abundances)
Time (hr)	Glucose (mM)		m/z 173	m/z 174	m/z 175
0	18.6024		0.5388	0.0121	0.4472
5.33	16.0156		0.5401	0.0119	0.4461
9.33	9.16667		0.5359	0.01255	0.44955
11.92	2.33654		0.5353	0.0125	0.4507
Strain:	ALE4 (repeat)		Mass isotopomer data (corrected for natural abundances)
Time (hr)	Glucose (mM)		m/z 173	m/z 174	m/z 175
2.83333	18.8953		0.5462	0.0121	0.4412
6.25	15.2885		0.5433	0.0123	0.444
7.25	11.9231		0.545	0.0121	0.4425
8.5	7.34556		0.5409	0.0122	0.4465
9.25	4.81939		0.5415	0.0122	0.446
10	2.24038		0.544	0.012	0.4437
10.3333	0.980769		0.54385	0.0124	0.44325
Strain:	ALE5 (repeat)		Mass isotopomer data (corrected for natural abundances)
Time (hr)	Glucose (mM)		m/z 173	m/z 174	m/z 175
2.83	18.6		0.5517	0.0119	0.4363
6.25	16.0577		0.5414	0.0125	0.4456
7.25	14.6154		0.5522	0.0118	0.4358
8.5	13.8996		0.5473	0.0122	0.4402
10	11.6346		0.5495	0.0121	0.4379
11.75	9.35824		0.5483	0.0121	0.4391
14.25	4.99038		0.5532	0.0119	0.4348
15.5833	1.96154		0.5436	0.0122	0.4439
Strain:	ALE6 (repeat)		Mass isotopomer data (corrected for natural abundances)
Time (hr)	Glucose (mM)		m/z 173	m/z 174	m/z 175
6.25	16.6346		0.5454	0.0123	0.442
7.25	14.9038		0.5432	0.0123	0.444
8.5	11.39		0.5441	0.0122	0.4434
10	6.41346		0.5476	0.012	0.4401
11	2.08008		0.5448	0.0119	0.443

## Sheet: Chemostat Glc Competition
Glucose competition experiments to determine preference factor for naturally labeled glucose vs. [U-13C]glucose; chemostats (continuous culture)
Glucose concentration (mM)			Mass isotopomer data (corrected for natural abundances)				Estimated preference factors
			m/z 173	m/z 174	m/z 175		Strain	Preference factor (f)
Feed medium	5.601		0.5334	0.0141	0.452
WT	0.055		0.5282	0.0164	0.4536		WT	1.00289	±	0.00267036
ALE1	0.7356		0.5313	0.0147	0.4534		ALE1	1.00347	±	0.00608172
